# Supplementary material for: Rare histologic transformation of a CTNNB1 (β-catenin) mutated prostate cancer with aggressive clinical course
Source: Diagn Pathol. 2024 Jun 21;19:83. doi: 10.1186/s13000-024-01511-3 (PMC11191256; doi:10.1186/s13000-024-01511-3)
Supplement: Supplementary file 1 — Supplementary Material 1 [file 13000_2024_1511_MOESM1_ESM.xlsx]

## Sheet: Supp Table 1
Supplementary Table 1. NGS results from liver metastatic biopsy (FoundationOne®CDx assay). NGS showed a CTNNB1 gain-of-function mutation (D32N), a loss-of-function mutation in TP53 (R282W), PTEN loss, as well as the presence of a TMPRSS2 rearrangement (in NGS with a not identified rearrangement partner).
VARIANT-TYPE	GENE	SOMATIC_STATUS-FUNCTIONAL_IMPACT	SV-PROTEIN-CHANGE	SV-CDS-CHANGE	SV-GENOME-POSITION	SV-COVERAGE	SV-PERCENT-READS	CNA-COPY-NUMBER	CNA-EXONS	CNA-RATIO	CNA-TYPE	REARR-GENE1	REARR-GENE2	REARR-DESCRIPTION	REARR-IN-FRAME	REARR-POS1	REARR-POS2	REARR-NUMBER-OF-READS	BIOMARKER-VALUE
Tumor Mutational Burden																			2.41 Muts/Mb
Microsatellite Status																			MS-Stable
Loss Of Heterozygosity																			N.D.
short-variant	CTNNB1	known	D32N	94G>A	chr3:41266097	865	47.98			0
short-variant	TP53	known	R282W	844C>T	chr17:7577094	696	78.59			0
copy-number-alteration	PTEN	known					0	0	9 of 9	0.21	loss
short-variant	CDK12	likely	splice site 1047-2A>G	1047-2A>G	chr17:37627130	337	88.13			0
short-variant	RB1	likely	D332fs*9	993_994insA	chr13:48941683	252	78.17			0
short-variant	HGF	unknown	G627D	1880G>A	chr7:81334836	702	44.3			0
short-variant	HGF	unknown	N624K	1872C>A	chr7:81334844	697	43.9			0
short-variant	KDM5C	unknown	A1364D	4091C>A	chrX:53222981	333	83.78			0
short-variant	MSH3	unknown	A60_A62del	162_170delTGCAGCGGC	chr5:79950707	237	30.8			0
short-variant	POLE	unknown	H580N	1738C>A	chr12:133248857	334	11.68			0
short-variant	ZEB2	unknown	P714L	2141C>T	chr2:145156613	580	11.21			0
rearrangement	TMPRSS2	unknown					0			0		TMPRSS2	N/A	rearrangement	unknown	chr21:42871943	chr21:42831984	245
